# Supplementary material for: Non-Vesicular Extracellular Particle (NVEP) Proteomes from Diverse Biological Sources Reveal Specific Marker Composition with Varying Enrichment Levels
Source: Biomolecules. 2025 Oct 22;15(11):1487. doi: 10.3390/biom15111487 (PMC12650339; doi:10.3390/biom15111487)
Supplement: Supplementary file 1 [file biomolecules-15-01487-s001.zip]

Archive with 4 entries (4 files):
- Table S2 Total proteins associated with NVEPs from  different species and specimens.xlsx
- Table S3 - Convergence and divergence of proteins associated with ECs from different species and speciemns.xlsx
- Supplemental material_Biomolecules_Final.pdf
- Table S1 Statistics for Figure 2 – Two-stage linear step-up procedure of Benjamini, Krieger and Yekutieli.pdf
