# Supplementary material for: Non-Vesicular Extracellular Particle (NVEP) Proteomes from Diverse Biological Sources Reveal Specific Marker Composition with Varying Enrichment Levels
Source: Biomolecules. 2025 Oct 22;15(11):1487. doi: 10.3390/biom15111487 (PMC12650339; doi:10.3390/biom15111487)
Supplement: Supplementary file 1 [file biomolecules-15-01487-s001.zip › Table S3 - Convergence and divergence of proteins associated with ECs from different species and speciemns.xlsx]

## Sheet: Sheet1
	Supplemental Table3: Convergence and divergence of proteins associated with ECs from different species and speciemns
	Rat brain	Rhesus Macaque blood	Human semen	744 elements included exclusively in "Rat Brain":	2 common elements in "Rat Brain" and "Rhesus macaque Blood":	39 elements included exclusively in "Rhesus macaque Blood":	185 common elements in "Rat Brain" and "Human Semen":	6 common elements in "Rat Brain", "Rhesus macaque Blood" and "Human Semen":	3 common elements in "Rhesus macaque Blood" and "Human Semen":	315 elements included exclusively in "Human Semen":
	44987	ALBU	1433E	44987	HBA	APO1B	1433E	ALBU	APOA1	A1AG1
	45171	APO1B	1433Z	45171	TAU	APOA	1433Z	CYTC	HBB	A1AG2
	45176	APOA	A1AG1	45176		APOA2	A1AT	FIBA	LYSC	A1BG
	45177	APOA1	A1AG2	45177		APOE	AATC	GSTP1		A2AP
	45178	APOA1	A1AT	45178		ASMT	ABR	PLMN		A2GL
	45179	APOA2	A1BG	45179		ASPM	ACBP	PPIA		A2MG
	45180	APOE	A2AP	45180		ATAT	ACE			AACT
	1433E	ASMT	A2GL	1433F		BRCA1	ACPH			ABCF1
	1433F	ASPM	A2MG	1433G		CEL3B	ACTB			AKCL2
	1433G	ATAT	AACT	1433T		CFTR	ACTG			AMBP
	1433T	BRCA1	AATC	3HIDH		EGFR	ACTN4			AMPN
	1433Z	CEL3B	ABCF1	4F2		FCG3A	ACYP2			ANAG
	3HIDH	CFTR	ABR	5NTC		GHR	AGRIN			ANM6
	4F2	CYTC	ACBP	5NTD		GYS1	AK1A1			ANT3
	5NTC	EGFR	ACE	6PGD		HBE	AL1L1			AOC1
	5NTD	FCG3A	ACPH	8ODP		HBG	AL9A1			APRV1
	6PGD	FIBA	ACTB	A1I3		HXB1	ALDOA			ARF5
	8ODP	GHR	ACTG	A1M		ICAM1	ALDOC			ARHGH
	A1AT	GSTP1	ACTN4	AATM		LEPR	ALDR			ASAH1
	A1I3	GYS1	ACYP2	ABHDA		MACOI	AMPB			ATRN
	A1M	HBA	AGRIN	ABHEB		MX2	ANXA1			ATS1
	AATC	HBB	AK1A1	ACON		NLRP3	ANXA2			ATS2
	AATM	HBE	AKCL2	ACOT1		OPTN	ANXA3			B4GT1
	ABHDA	HBG	AL1L1	ACOT2		PP1RA	ANXA5			B4GT5
	ABHEB	HXB1	AL9A1	ACSL6		PRC2A	ARF1			BTD
	ABR	ICAM1	ALBU	ACTA		PROS	ARF3			CADH1
	ACBP	LEPR	ALDOA	ACTC		RNAS6	ARGI1			CALL3
	ACE	LYSC	ALDOC	ACTH		SC6A4	ASM3A			CAMP
	ACON	MACOI	ALDR	ACTN1		SFTPD	ATPB			CAN1
	ACOT1	MX2	AMBP	ACTS		STK4	BIP			CASPE
	ACOT2	NLRP3	AMPB	ACY1A		TA2R9	BLMH			CASR
	ACPH	OPTN	AMPN	ACY2		TF2LX	CAH2			CATB
	ACSL6	PLMN	ANAG	ACY3		TFPI1	CAH4			CATZ
	ACTA	PP1RA	ANM6	ADA		TIMP3	CALM1			CBPM
	ACTB	PPIA	ANT3	ADA15		TNFC	CALM2			CD177
	ACTC	PRC2A	ANXA1	ADA17		TOMT	CALM3			CD38
	ACTG	PROS	ANXA2	ADAP2		TOPZ1	CATA			CD63
	ACTH	RNAS6	ANXA3	ADH7		UR2R	CATD			CD81
	ACTN1	SC6A4	ANXA5	ADHX		ZNHI3	CATH			CFAB
	ACTN4	SFTPD	AOC1	ADRM1			CATL1			CL067
	ACTS	STK4	APOA1	ADT1			CBPE			CLIC1
	ACY1A	TA2R9	APRV1	ADT2			CBPQ			CLN5
	ACY2	TAU	ARF1	AFAM			CD59			CLUS
	ACY3	TF2LX	ARF3	AGRL3			CD9			CO4A
	ACYP2	TFPI1	ARF5	AL1A1			CERU			CO4B
	ADA	TIMP3	ARGI1	AL1B1			CN37			COF2
	ADA15	TNFC	ARHGH	AL3A2			CNDP2			COIA1
	ADA17	TOMT	ASAH1	AL7A1			CO3			COPZ2
	ADAP2	TOPZ1	ASM3A	ALAT1			COF1			CPVL
	ADH7	UR2R	ATPB	ALD1			CYC			CRAC1
	ADHX	ZNHI3	ATRN	ALDH2			DDAH1			CRIS1
	ADRM1		ATS1	AMD			DESP			CRIS3
	ADT1		ATS2	AMHR2			DEST			CRP
	ADT2		B4GT1	AMPL			DHSO			CSTN1
	AFAM		B4GT5	ANS1B			DIAC			CTL4
	AGRIN		BIP	ANXA6			DPP2			CXCL7
	AGRL3		BLMH	AOFA			DPP4			CYTA
	AK1A1		BTD	AOFB			EF1A1			CYTN
	AL1A1		CADH1	AP180			EF1G			CYTS
	AL1B1		CAH2	AP1B1			EF2			DB121
	AL1L1		CAH4	AP2A2			ENOA			DCD
	AL3A2		CALL3	AP2B1			ENPL			DCXR
	AL7A1		CALM1	AP2M1			EZRI			DDAH2
	AL9A1		CALM2	AP2S1			FABP5			DNJB9
	ALAT1		CALM3	AP3M2			FIBB			DNS2A
	ALBU		CAMP	APEX1			FIBG			DPEP3
	ALD1		CAN1	APMAP			FINC			DSC1
	ALDH2		CASPE	AQP1			FOLH1			DSG1
	ALDOA		CASR	AQP4			FRIH			DYH3
	ALDOC		CATA	ARF2			FSCN1			ECM1
	ALDR		CATB	ARL8B			G3P			EF1A3
	AMD		CATD	ARPC2			G6PI			EFTU
	AMHR2		CATH	ARSB			GBB1			EP3A
	AMPB		CATL1	ARVC			GDIB			EP3B
	AMPL		CATZ	ASGL1			GDIR1			EPIPL
	ANS1B		CBPE	ASPG			GLO2			F16P1
	ANXA1		CBPM	AT1A1			GLOD4			FA83G
	ANXA2		CBPQ	AT1A2			GSHB			FAM3B
	ANXA3		CD177	AT1A3			GSHR			FAM3D
	ANXA5		CD38	AT1B1			GSLG1			FAS
	ANXA6		CD59	AT1B2			GSTO1			FCGBP
	AOFA		CD63	AT1B3			H2A1			FGF12
	AOFB		CD81	AT2A2			H2A1C			FGF14
	AP180		CD9	AT2B1			H2A2A			FILA
	AP1B1		CERU	AT2B2			H2A3			FILA2
	AP2A2		CFAB	AT2B3			H2AJ			FOH1B
	AP2B1		CL067	AT2B4			H4			FUCO
	AP2M1		CLIC1	AT5F1			HEMO			GBB2
	AP2S1		CLN5	AT8B1			HEXB			GBB3
	AP3M2		CLUS	ATP5I			HPT			GBB4
	APEX1		CN37	ATPA			HS90A			GGCT
	APMAP		CNDP2	ATPK			HS90B			GGH
	AQP1		CO3	B3GA2			HSP7C			GGT1
	AQP4		CO4A	BACH			IDHC			GGT2
	ARF1		CO4B	BASI			IGHG1			GGT3
	ARF2		COF1	BCAT1			IMPA1			GNS
	ARF3		COF2	BIN1			K1C10			GPDA
	ARGI1		COIA1	BN3D2			K1C14			GSTM3
	ARL8B		COPZ2	BPNT1			K1C15			H2A1A
	ARPC2		CPVL	C1QBP			K1C17			H2A1B
	ARSB		CRAC1	CA2D1			K1C25			H2A1D
	ARVC		CRIS1	CA2D2			K1C27			H2A1H
	ASGL1		CRIS3	CAC1C			K22E			H2A1J
	ASM3A		CRP	CADM2			K2C1			H2A2B
	ASPG		CSTN1	CADM4			K2C5			H2A2C
	AT1A1		CTL4	CAH1			K2C6A			H2AV
	AT1A2		CXCL7	CAH3			K2C72			H2AX
	AT1A3		CYC	CALB1			K2C75			H2AZ
	AT1B1		CYTA	CALB2			KAP2			HNRC1
	AT1B2		CYTC	CALR			KCRB			HNRC2
	AT1B3		CYTN	CALX			KPYM			HNRC3
	AT2A2		CYTS	CANB1			LAMB2			HNRC4
	AT2B1		DB121	CAP1			LAMP1			HORN
	AT2B2		DCD	CAP2			LDHA			HRG
	AT2B3		DCXR	CAPZB			LDHB			HS71A
	AT2B4		DDAH1	CASP8			LGUL			HS71B
	AT5F1		DDAH2	CATS			MANF			HS71L
	AT8B1		DESP	CAV1			MDHC			HSP72
	ATP5I		DEST	CAZA2			MDHM			HSPB1
	ATPA		DHSO	CC50A			MED23			HV307
	ATPB		DIAC	CCS			NB5R2			HV315
	ATPK		DNJB9	CD166			PARK7			HV323
	B3GA2		DNS2A	CD47			PDIA3			HV330
	BACH		DPEP3	CD48			PEBP1			HV349
	BASI		DPP2	CD82			PGAM1			HV372
	BCAT1		DPP4	CDIPT			PGK1			HV373
	BIN1		DSC1	CDS2			PLAK			HV374
	BIP		DSG1	CELF2			PLEC			HV431
	BLMH		DYH3	CF418			PPIB			HV459
	BN3D2		ECM1	CH10			PRDX1			HV461
	BPNT1		EF1A1	CH60			PRDX2			HV601
	C1QBP		EF1A3	CISD1			PRDX5			HVC05
	CA2D1		EF1G	CISY			PRDX6			HVD34
	CA2D2		EF2	CK054			PSA1			HXA6
	CAC1C		EFTU	CLASR			PSA2			IC1
	CADM2		ENOA	CLH1			PSA3			IGHA1
	CADM4		ENPL	CMBL			PSA4			IGHA2
	CAH1		EP3A	CNTN1			PSA6			IGHG2
	CAH2		EP3B	CNTP1			PSA7			IGHG3
	CAH3		EPIPL	CO4			PSB1			IGHG4
	CAH4		EZRI	COPB2			PSB3			IGHM
	CALB1		F16P1	COTL1			PSB7			IGKC
	CALB2		FA83G	COX1			PTGDS			IGLC2
	CALM1		FABP5	COX41			PTPRS			IGLC3
	CALM2		FAM3B	CPNE9			RAB10			IGLC6
	CALM3		FAM3D	CPPED			RAB15			IGLC7
	CALR		FAS	CRYM			RAB1A			IGLL1
	CALX		FCGBP	CSK21			RAB1B			IGLL5
	CANB1		FGF12	CSKP			RAB35			IPSP
	CAP1		FGF14	CSPG2			RAB3A			ITIH4
	CAP2		FIBA	CSRP1			RAB3B			K1C13
	CAPZB		FIBB	CTF1			RAB3D			K1C16
	CASP8		FIBG	CTL1			RAB5A			K1C18
	CATA		FILA	CTNB1			RAB8A			K1C9
	CATD		FILA2	CTSL2			RAB8B			K1H1
	CATH		FINC	CUL5			RAN			K22O
	CATL1		FOH1B	CUTA			RB11A			K2C1B
	CATS		FOLH1	CXAR			RB11B			K2C3
	CAV1		FRIH	CYB			RL40			K2C4
	CAZA2		FSCN1	CYBP			RNAS4			K2C6B
	CBPE		FUCO	CYGB			RS27A			K2C7
	CBPQ		G3P	CYTB			SAHH			K2C71
	CC50A		G6PI	DCE1			SAP			K2C78
	CCS		GBB1	DCPS			SBP1			K2C79
	CD166		GBB2	DDB1			SIAE			K2C80
	CD47		GBB3	DDX1			SODC			KAIN
	CD48		GBB4	DHB1			SPEG			KIF15
	CD59		GDIB	DHB12			TALDO			KLK11
	CD82		GDIR1	DHE3			TBA1A			KLK2
	CD9		GGCT	DHRS6			TBA1B			KLK3
	CDIPT		GGH	DKC1			TBA1C			KR87P
	CDS2		GGT1	DLDH			TBA4A			KRT81
	CELF2		GGT2	DLG2			TBA8			KRT83
	CERU		GGT3	DLL4			TBB4B			KRT85
	CF418		GLO2	DNJA1			TBB5			KRT86
	CH10		GLOD4	DNJA2			TERA			KT33A
	CH60		GNS	DNJB6			THIO			KV106
	CISD1		GPDA	DNJC5			TKT			KV112
	CISY		GSHB	DNM1L			TPIS			KV116
	CK054		GSHR	DOPD			TRFE			KV117
	CLASR		GSLG1	DPP10			TRY1			KV127
	CLH1		GSTM3	DPP3			TRY3			KV133
	CMBL		GSTO1	DPP6			UBB			KV139
	CN37		GSTP1	DPYL1			UBC			KV224
	CNDP2		H2A1	DPYL2			VTDB			KV228
	CNTN1		H2A1A	DUT						KV229
	CNTP1		H2A1B	DX39A						KV230
	CO3		H2A1C	DX39B						KV240
	CO4		H2A1D	DYL1						KV311
	COF1		H2A1H	DYL2						KV315
	COPB2		H2A1J	DYN1						KV320
	COTL1		H2A2A	E2AK2						KV37
	COX1		H2A2B	EAA1						KVD07
	COX41		H2A2C	EAA2						KVD11
	CPNE9		H2A3	ECH1						KVD12
	CPPED		H2AJ	ECI1						KVD16
	CRYM		H2AV	EF1A2						KVD17
	CSK21		H2AX	EFHD2						KVD21
	CSKP		H2AZ	EHD1						KVD24
	CSPG2		H4	EIF3C						KVD26
	CSRP1		HBB	EKI2						KVD28
	CTF1		HEMO	ELAV2						KVD29
	CTL1		HEXB	ELAV4						KVD30
	CTNB1		HNRC1	EMAL1						KVD33
	CTSL2		HNRC2	EMAL2						KVD39
	CUL5		HNRC3	ENOG						KVD40
	CUTA		HNRC4	ENOPH						KVD41
	CXAR		HORN	ENPP5						LAMB4
	CYB		HPT	ENPP6						LAMC1
	CYBP		HRG	EPDR1						LAMP2
	CYC		HS71A	EPHA7						LC1L1
	CYGB		HS71B	ERC2						LCN1
	CYTB		HS71L	ERLN2						LDHC
	CYTC		HS90A	ERMP1						LEG3
	DCE1		HS90B	ERP29						LEG7
	DCPS		HSP72	ES1						LFG3
	DDAH1		HSP7C	EST1C						LG3BP
	DDB1		HSPB1	ETFB						LGMN
	DDX1		HV307	FAAA						LIFR
	DESP		HV315	FABP7						LIPI
	DEST		HV323	FABPH						LIRA3
	DHB1		HV330	FAHD1						LIRB1
	DHB12		HV349	FAHD2						LMBL2
	DHE3		HV372	FAM3C						LONM
	DHRS6		HV373	FGR						LSAMP
	DHSO		HV374	FHL1						LV147
	DIAC		HV431	FIS1						LV208
	DKC1		HV459	FKB1A						LV321
	DLDH		HV461	FLNC						LV39
	DLG2		HV601	FRIL1						LV861
	DLL4		HVC05	FUMH						LYZL1
	DNJA1		HVD34	FYN						LYZL2
	DNJA2		HXA6	G37L1						MANBA
	DNJB6		IC1	GABR1						MATN2
	DNJC5		IDHC	GABR2						MBRL
	DNM1L		IGHA1	GABT						MGA
	DOPD		IGHA2	GALM						MMP2
	DPP10		IGHG1	GALNS						MPH6
	DPP2		IGHG2	GBRB1						MSLN
	DPP3		IGHG3	GBRB2						MSMB
	DPP4		IGHG4	GBRG1						MUC6
	DPP6		IGHM	GBRG2						MXRA5
	DPYL1		IGKC	GBRL2						NEP
	DPYL2		IGLC2	GCSH						NGAL
	DUT		IGLC3	GDIA						NPC2
	DX39A		IGLC6	GDN						NRAP
	DX39B		IGLC7	GDPD1						NUCB2
	DYL1		IGLL1	GELS						PAEP
	DYL2		IGLL5	GLNA						PAK6
	DYN1		IMPA1	GLRX1						PCP
	E2AK2		IPSP	GLTP						PDC6I
	EAA1		ITIH4	GMFB						PEBP4
	EAA2		K1C10	GNA11						PEDF
	ECH1		K1C13	GNAI1						PEPC
	ECI1		K1C14	GNAI2						PGAM2
	EF1A1		K1C15	GNAI3						PGAM4
	EF1A2		K1C16	GNAL						PGK2
	EF1G		K1C17	GNAO						PIP
	EF2		K1C18	GNAQ						PKP1
	EFHD2		K1C25	GNAS1						PLA1A
	EHD1		K1C27	GNAS2						PLPP1
	EIF3C		K1C9	GNAT3						PLSL
	EKI2		K1H1	GNB5						POF1B
	ELAV2		K22E	GOGA5						PPAP
	ELAV4		K22O	GPM6A						PPIC
	EMAL1		K2C1	GPM6B						PSA
	EMAL2		K2C1B	GPX1						PSCA
	ENOA		K2C3	GPX3						QSOX1
	ENOG		K2C4	GPX4						RAB13
	ENOPH		K2C5	GRB2						RAB1C
	ENPL		K2C6A	GRIA2						RAB3C
	ENPP5		K2C6B	GRIA3						RAB5B
	ENPP6		K2C7	GRIA4						RAB5C
	EPDR1		K2C71	GRP75						RB27A
	EPHA7		K2C72	GSTA3						RB27B
	ERC2		K2C75	GSTA4						RHOA
	ERLN2		K2C78	GSTM1						RHOC
	ERMP1		K2C79	GSTM2						RNAS1
	ERP29		K2C80	GSTM5						RNT2
	ES1		KAIN	GSTM7						S10A7
	EST1C		KAP2	GTR1						S10A8
	ETFB		KCRB	GTR3						S10A9
	EZRI		KIF15	GUAA						S1A7A
	FAAA		KLK11	GUAD						SCNAA
	FABP5		KLK2	H10						SDCB1
	FABP7		KLK3	H14						SEMG1
	FABPH		KPYM	H2A1E						SEMG2
	FAHD1		KR87P	H2A1F						SERA
	FAHD2		KRT81	H2A4						SIL1
	FAM3C		KRT83	H2AY						SLPI
	FGR		KRT85	H2B1						SNUT1
	FHL1		KRT86	H31						SODE
	FIBA		KT33A	H33						SPB12
	FIBB		KV106	HBB1						SPB6
	FIBG		KV112	HBB2						SPTB2
	FINC		KV116	HCFC1						SRPX
	FIS1		KV117	HCK						TBA3C
	FKB1A		KV127	HDGR3						TBA3D
	FLNC		KV133	HEM2						TBA3E
	FOLH1		KV139	HEM6						TBA4B
	FRIH		KV224	HEP2						TBB4A
	FRIL1		KV228	HEXA						TETN
	FSCN1		KV229	HIBCH						TGM3
	FUMH		KV230	HINT1						TGM4
	FYN		KV240	HNRH1						TIMP1
	G37L1		KV311	HNRH2						TIMP2
	G3P		KV315	HNRPC						TMPS2
	G6PI		KV320	HNRPD						TRFL
	GABR1		KV37	HNRPQ						TSP1
	GABR2		KVD07	HPCA						UB2V1
	GABT		KVD11	HPCL1						UB2V2
	GALM		KVD12	HPLN1						VN1R5
	GALNS		KVD16	HPLN2						WFDC2
	GBB1		KVD17	HPRT						XP32
	GBRB1		KVD21	HSP74						ZA2G
	GBRB2		KVD24	HXK1
	GBRG1		KVD26	HXK2
	GBRG2		KVD28	HYEP
	GBRL2		KVD29	I5P1
	GCSH		KVD30	IAH1
	GDIA		KVD33	IDE
	GDIB		KVD39	IDH3A
	GDIR1		KVD40	IDH3B
	GDN		KVD41	IDHP
	GDPD1		LAMB2	IDI1
	GELS		LAMB4	IF4A2
	GLNA		LAMC1	IGG2A
	GLO2		LAMP1	IGG2B
	GLOD4		LAMP2	IGG2C
	GLRX1		LC1L1	IIGP5
	GLTP		LCN1	ILEUA
	GMFB		LDHA	ILF2
	GNA11		LDHB	ILF3
	GNAI1		LDHC	IMDH2
	GNAI2		LEG3	IMPCT
	GNAI3		LEG7	INO1
	GNAL		LFG3	INSRR
	GNAO		LG3BP	IP3KA
	GNAQ		LGMN	ISOC1
	GNAS1		LGUL	ITIH3
	GNAS2		LIFR	JIP3
	GNAT3		LIPI	K1C42
	GNB5		LIRA3	K2C73
	GOGA5		LIRB1	K2C8
	GPM6A		LMBL2	KACA
	GPM6B		LONM	KACB
	GPX1		LSAMP	KAPCA
	GPX3		LV147	KAPCB
	GPX4		LV208	KAT1
	GRB2		LV321	KAT3
	GRIA2		LV39	KCAB2
	GRIA3		LV861	KCC1B
	GRIA4		LYSC	KCC2A
	GRP75		LYZL1	KCC2B
	GSHB		LYZL2	KCC2D
	GSHR		MANBA	KCC2G
	GSLG1		MANF	KCC4
	GSTA3		MATN2	KCRU
	GSTA4		MBRL	KIF5C
	GSTM1		MDHC	KLKB1
	GSTM2		MDHM	KPCA
	GSTM5		MED23	KPCB
	GSTM7		MGA	KPCG
	GSTO1		MMP2	LA
	GSTP1		MPH6	LAC2
	GTR1		MSLN	LANC1
	GTR3		MSMB	LCAP
	GUAA		MUC6	LEG5
	GUAD		MXRA5	LEG9
	H10		NB5R2	LETM1
	H14		NEP	LGI1
	H2A1		NGAL	LIN7A
	H2A1C		NPC2	LIN7B
	H2A1E		NRAP	LIN7C
	H2A1F		NUCB2	LIS1
	H2A2A		PAEP	LKHA4
	H2A3		PAK6	LMNA
	H2A4		PARK7	LMNB1
	H2AJ		PCP	LRC34
	H2AY		PDC6I	LRP1
	H2B1		PDIA3	LRRT1
	H31		PEBP1	LRRT4
	H33		PEBP4	LXN
	H4		PEDF	LYN
	HBA		PEPC	LYRIC
	HBB1		PGAM1	LZTS2
	HBB2		PGAM2	M2OM
	HCFC1		PGAM4	MA2C1
	HCK		PGK1	MAG
	HDGR3		PGK2	MAGI1
	HEM2		PIP	MAOX
	HEM6		PKP1	MAT2B
	HEMO		PLA1A	MBP
	HEP2		PLAK	METH
	HEXA		PLEC	MGRN1
	HEXB		PLMN	MIF
	HIBCH		PLPP1	MINK1
	HINT1		PLSL	MK01
	HNRH1		POF1B	MLEC
	HNRH2		PPAP	MLP3B
	HNRPC		PPIA	MNS1
	HNRPD		PPIB	MOES
	HNRPQ		PPIC	MOG
	HPCA		PRDX1	MOT1
	HPCL1		PRDX2	MP2K1
	HPLN1		PRDX5	MPC2
	HPLN2		PRDX6	MPI
	HPRT		PSA	MPRD
	HPT		PSA1	MSH5
	HS90A		PSA2	MSRA
	HS90B		PSA3	MSS4
	HSP74		PSA4	MUG1
	HSP7C		PSA6	MUP
	HXK1		PSA7	MYG1
	HXK2		PSB1	MYH10
	HYEP		PSB3	MYH8
	I5P1		PSB7	MYO9A
	IAH1		PSCA	MYP0
	IDE		PTGDS	MYPR
	IDH3A		PTPRS	NACHO
	IDH3B		QSOX1	NCALD
	IDHC		RAB10	NCAM1
	IDHP		RAB13	NCAN
	IDI1		RAB15	NCDN
	IF4A2		RAB1A	NCEH1
	IGG2A		RAB1B	NCKP1
	IGG2B		RAB1C	NCS1
	IGG2C		RAB35	NDKA
	IGHG1		RAB3A	NDKB
	IIGP5		RAB3B	NDUA9
	ILEUA		RAB3C	NDUAB
	ILF2		RAB3D	NDUS2
	ILF3		RAB5A	NDUV2
	IMDH2		RAB5B	NEDD8
	IMPA1		RAB5C	NEGR1
	IMPCT		RAB8A	NEST
	INO1		RAB8B	NEUL
	INSRR		RAN	NFASC
	IP3KA		RB11A	NFH
	ISOC1		RB11B	NFM
	ITIH3		RB27A	NID2
	JIP3		RB27B	NIT2
	K1C10		RHOA	NMDE4
	K1C14		RHOC	NMDZ1
	K1C15		RL40	NMS
	K1C17		RNAS1	NNRE
	K1C25		RNAS4	NOE1
	K1C27		RNT2	NOS1
	K1C42		RS27A	NPTN
	K22E		S10A7	NPTX1
	K2C1		S10A8	NPTXR
	K2C5		S10A9	NQO1
	K2C6A		S1A7A	NRCAM
	K2C72		SAHH	NRDC
	K2C73		SAP	NRN1
	K2C75		SBP1	NRX1A
	K2C8		SCNAA	NRX2A
	KACA		SDCB1	NRX2B
	KACB		SEMG1	NRX3A
	KAP2		SEMG2	NSF
	KAPCA		SERA	NTRI
	KAPCB		SIAE	NU153
	KAT1		SIL1	NUDC
	KAT3		SLPI	NUDT3
	KCAB2		SNUT1	OAT
	KCC1B		SODC	ODO1
	KCC2A		SODE	ODO2
	KCC2B		SPB12	ODP2
	KCC2D		SPB6	ODPA
	KCC2G		SPEG	OMP
	KCC4		SPTB2	OPCM
	KCRB		SRPX	ORN
	KCRU		TALDO	OTUB1
	KIF5C		TBA1A	OX2G
	KLKB1		TBA1B	OXR1
	KPCA		TBA1C	P3C2G
	KPCB		TBA3C	PA1B2
	KPCG		TBA3D	PACN1
	KPYM		TBA3E	PARP1
	LA		TBA4A	PCX1
	LAC2		TBA4B	PCYOX
	LAMB2		TBA8	PDE1B
	LAMP1		TBB4A	PDE1C
	LANC1		TBB4B	PDE5A
	LCAP		TBB5	PDIA1
	LDHA		TERA	PDIA4
	LDHB		TETN	PDIA6
	LEG5		TGM3	PDXK
	LEG9		TGM4	PEPD
	LETM1		THIO	PFKAL
	LGI1		TIMP1	PFKAM
	LGUL		TIMP2	PFKAP
	LIN7A		TKT	PGAP1
	LIN7B		TMPS2	PGCA
	LIN7C		TPIS	PGCB
	LIS1		TRFE	PGM1
	LKHA4		TRFL	PHB1
	LMNA		TRY1	PHB2
	LMNB1		TRY3	PI42B
	LRC34		TSP1	PIPNA
	LRP1		UB2V1	PIR
	LRRT1		UB2V2	PKHB1
	LRRT4		UBB	PKN1
	LXN		UBC	PLBL2
	LYN		VN1R5	PLCB1
	LYRIC		VTDB	PLD3
	LZTS2		WFDC2	PLPP
	M2OM		XP32	PLPP3
	MA2C1		ZA2G	PLST
	MAG			PNPH
	MAGI1			PP1A
	MANF			PP1B
	MAOX			PP1G
	MAT2B			PP1R7
	MBP			PP2AA
	MDHC			PP2AB
	MDHM			PP2BA
	MED23			PP2BB
	METH			PPAC
	MGRN1			PPCE
	MIF			PPID
	MINK1			PPIF
	MK01			PPP5
	MLEC			PPT1
	MLP3B			PRDX4
	MNS1			PROF1
	MOES			PROF2
	MOG			PRRT1
	MOT1			PRVA
	MP2K1			PSA5
	MPC2			PSB2
	MPI			PSB4
	MPRD			PSB5
	MSH5			PSB6
	MSRA			PSB8
	MSS4			PTER
	MUG1			PTN11
	MUP			PTPRZ
	MYG1			PTPS
	MYH10			PUF60
	MYH8			PUR9
	MYO9A			PURA
	MYP0			PURB
	MYPR			PXL2A
	NACHO			PYC
	NB5R2			PYGB
	NCALD			QCR1
	NCAM1			QCR2
	NCAN			QOR
	NCDN			R4RL2
	NCEH1			RAB14
	NCKP1			RAC1
	NCS1			RACK1
	NDKA			RALA
	NDKB			RALB
	NDUA9			RANT
	NDUAB			RAP1A
	NDUS2			RAP1B
	NDUV2			RD23B
	NEDD8			RENBP
	NEGR1			RIBC1
	NEST			RIDA
	NEUL			RIMB2
	NFASC			RIPR2
	NFH			RL10A
	NFM			RL11
	NID2			RL13
	NIT2			RL13A
	NMDE4			RL15
	NMDZ1			RL18
	NMS			RL18A
	NNRE			RL26
	NOE1			RL27
	NOS1			RL35A
	NPTN			RL5
	NPTX1			RL7
	NPTXR			RL7A
	NQO1			RLA0
	NRCAM			RM22
	NRDC			RN181
	NRN1			RNF8
	NRX1A			ROA2
	NRX2A			ROA3
	NRX2B			ROCK2
	NRX3A			RP3A
	NSF			RPN1
	NTRI			RS10
	NU153			RS13
	NUDC			RS15A
	NUDT3			RS16
	OAT			RS17
	ODO1			RS18
	ODO2			RS2
	ODP2			RS20
	ODPA			RS25
	OMP			RS3
	OPCM			RS3A
	ORN			RS4X
	OTUB1			RS9
	OX2G			RSMB
	OXR1			RSMN
	P3C2G			RSSA
	PA1B2			RTN1
	PACN1			RTN3
	PARK7			RTN4
	PARP1			RYR1
	PCX1			S100B
	PCYOX			S10A5
	PDE1B			S10A6
	PDE1C			S12A5
	PDE5A			S2512
	PDIA1			S2513
	PDIA3			S25A3
	PDIA4			S26A3
	PDIA6			S4A4
	PDXK			S6A11
	PEBP1			S6A17
	PEPD			SARM1
	PFKAL			SC11A
	PFKAM			SCAF4
	PFKAP			SCAM5
	PGAM1			SCN1A
	PGAP1			SCN2B
	PGCA			SDHA
	PGCB			SERB
	PGK1			SFXN3
	PGM1			SGIP1
	PHB1			SGT1
	PHB2			SHPS1
	PI42B			SIR2
	PIPNA			SNG1
	PIR			SNP25
	PKHB1			SODM
	PKN1			SPA3K
	PLAK			SPA3L
	PLBL2			SPA3M
	PLCB1			SPA3N
	PLD3			SPTN1
	PLEC			SPTN2
	PLMN			SRC
	PLPP			SSBP
	PLPP3			SSDH
	PLST			STEA3
	PNPH			STIP1
	PP1A			STMN3
	PP1B			STX1B
	PP1G			STXB1
	PP1R7			SUMO2
	PP2AA			SUMO3
	PP2AB			SV2A
	PP2BA			SV2B
	PP2BB			SYAC
	PPAC			SYCP1
	PPCE			SYGP1
	PPIA			SYN1
	PPIB			SYN2
	PPID			SYNPR
	PPIF			SYPH
	PPP5			SYT1
	PPT1			SYT2
	PRDX1			SYT3
	PRDX2			SYT5
	PRDX4			SYT6
	PRDX5			SYT7
	PRDX6			SYWC
	PROF1			SYYC
	PROF2			TAGL
	PRRT1			TAGL2
	PRVA			TAGL3
	PSA1			TAOK3
	PSA2			TAXB1
	PSA3			TBA3
	PSA4			TBB2A
	PSA5			TBB2B
	PSA6			TBB3
	PSA7			TCP4
	PSB1			TCPD
	PSB2			TCPG
	PSB3			TENR
	PSB4			TESK2
	PSB4			TGM2
	PSB5			THEM6
	PSB6			THIL
	PSB7			THOP1
	PSB8			THTR
	PTER			THY1
	PTGDS			TINAL
	PTN11			TM163
	PTPRS			TMEDA
	PTPRZ			TOLIP
	PTPS			TPD54
	PUF60			TPM1
	PUR9			TPM2
	PURA			TPM3
	PURB			TPM4
	PXL2A			TPP2
	PYC			TRM11
	PYGB			TRXR1
	QCR1			TRXR2
	QCR2			TRYA
	QOR			TRYB
	R4RL2			TS101
	RAB10			TSG10
	RAB14			TTHY
	RAB15			TTYH1
	RAB1A			TWF1
	RAB1B			TXNL1
	RAB35			U2D2B
	RAB3A			U520
	RAB3B			UB2D2
	RAB3D			UB2D3
	RAB5A			UBA1
	RAB8A			UBCP1
	RAB8B			UBP7
	RAC1			UBQL1
	RACK1			UCRI
	RALA			UN13C
	RALB			VAMP2
	RAN			VAPA
	RANT			VAPB
	RAP1A			VAS1
	RAP1B			VATC1
	RB11A			VATC2
	RB11B			VATE1
	RD23B			VATL
	RENBP			VDAC1
	RIBC1			VDAC2
	RIDA			VDAC3
	RIMB2			VGLU1
	RIPR2			VIAAT
	RL10A			VINC
	RL11			VISL1
	RL13			VKORL
	RL13A			VP26A
	RL15			VPP1
	RL18			VWA5A
	RL18A			WBP2
	RL26			WDR1
	RL27			WDR44
	RL35A			WIPI4
	RL40			WSCD1
	RL5			XDH
	RL7			XPP1
	RL7A			ZNT3
	RLA0
	RM22
	RN181
	RNAS4
	RNF8
	ROA2
	ROA3
	ROCK2
	RP3A
	RPN1
	RS10
	RS13
	RS15A
	RS16
	RS17
	RS18
	RS2
	RS20
	RS25
	RS27A
	RS3
	RS3A
	RS4X
	RS9
	RSMB
	RSMN
	RSSA
	RTN1
	RTN3
	RTN4
	RYR1
	S100B
	S10A5
	S10A6
	S12A5
	S2512
	S2513
	S25A3
	S26A3
	S4A4
	S6A11
	S6A17
	SAHH
	SAP
	SARM1
	SBP1
	SC11A
	SCAF4
	SCAM5
	SCN1A
	SCN2B
	SDHA
	SERB
	SFXN3
	SGIP1
	SGT1
	SHPS1
	SIAE
	SIR2
	SNG1
	SNP25
	SODC
	SODM
	SPA3K
	SPA3L
	SPA3M
	SPA3N
	SPEG
	SPTN1
	SPTN2
	SRC
	SSBP
	SSDH
	STEA3
	STIP1
	STMN3
	STX1B
	STXB1
	SUMO2
	SUMO3
	SV2A
	SV2B
	SYAC
	SYCP1
	SYGP1
	SYN1
	SYN2
	SYNPR
	SYPH
	SYT1
	SYT2
	SYT3
	SYT5
	SYT6
	SYT7
	SYWC
	SYYC
	TAGL
	TAGL2
	TAGL3
	TALDO
	TAOK3
	TAU
	TAXB1
	TBA1A
	TBA1B
	TBA1C
	TBA3
	TBA4A
	TBA8
	TBB2A
	TBB2B
	TBB3
	TBB4B
	TBB5
	TCP4
	TCPD
	TCPG
	TENR
	TERA
	TESK2
	TGM2
	THEM6
	THIL
	THIO
	THOP1
	THTR
	THY1
	TINAL
	TKT
	TM163
	TMEDA
	TOLIP
	TPD54
	TPIS
	TPM1
	TPM2
	TPM3
	TPM4
	TPP2
	TRFE
	TRM11
	TRXR1
	TRXR2
	TRY1
	TRY3
	TRYA
	TRYB
	TS101
	TSG10
	TTHY
	TTYH1
	TWF1
	TXNL1
	U2D2B
	U520
	UB2D2
	UB2D3
	UBA1
	UBB
	UBC
	UBCP1
	UBP7
	UBQL1
	UCRI
	UN13C
	VAMP2
	VAPA
	VAPB
	VAS1
	VATC1
	VATC2
	VATE1
	VATL
	VDAC1
	VDAC2
	VDAC3
	VGLU1
	VIAAT
	VINC
	VISL1
	VKORL
	VP26A
	VPP1
	VTDB
	VWA5A
	WBP2
	WDR1
	WDR44
	WIPI4
	WSCD1
	XDH
	XPP1
	ZNT3
